# Supplementary material for: Prevalence and Characteristics of Multidrug-Resistant Livestock-Associated Methicillin-Resistant Staphylococcus aureus (LA-MRSA) CC398 Isolated from Quails (Coturnix Coturnix Japonica) Slaughtered for Human Consumption
Source: Animals (Basel). 2021 Jul 8;11(7):2038. doi: 10.3390/ani11072038 (PMC8300319; doi:10.3390/ani11072038)
Supplement: Supplementary file 1 [file animals-11-02038-s001.zip]

Archive with 1 entries (1 files):
- animals-1288435-supplementary.pdf
